# Supplementary material for: Overexpression of miR-124 in Motor Neurons Plays a Key Role in ALS Pathological Processes
Source: Int J Mol Sci. 2021 Jun 7;22(11):6128. doi: 10.3390/ijms22116128 (PMC8201298; doi:10.3390/ijms22116128)
Supplement: Supplementary file 1 [file ijms-22-06128-s001.zip]

Archive with 1 entries (1 files):
- ijms-1242427-supplementary.pdf
